# Supplementary material for: Synthesis of Ammonium-Based Ionic Liquids for the Extraction Process of a Natural Pigment (Betanin)
Source: Molecules. 2021 Sep 8;26(18):5458. doi: 10.3390/molecules26185458 (PMC8465181; doi:10.3390/molecules26185458)
Supplement: Supplementary file 1 [file molecules-26-05458-s001.zip]

Archive with 1 entries (1 files):
- molecules-1314353-supplementary.pdf
